# Supplementary material for: A global reference for caesarean section rates (C‐Model): a multicountry cross‐sectional study
Source: BJOG. 2015 Aug 10;123(3):427–36. doi: 10.1111/1471-0528.13509 (PMC4873961; doi:10.1111/1471-0528.13509)
Supplement: Supplementary file 2 — Appendix S2. Spreadsheet with compilation of results of external validation studies. [file BJO-123-427-s002.xls]

## Sheet: Compilation
Source	WHO MCS	WHO MCS	Argentina	Australia	Brazil	Brazil	Brazil	Brazil	China	CLAP	England	Finland	France	Germany	Mali & Senegal	Mexico	Mongolia	Sri Lanka	Thailand	USA	USA	Vietnam	Vietnam	WHO GS Africa	WHO GS Asia	WHO GS LA	WHO MCS	Total	Grand Total
Country	*	*	Corrientes & Santa Fé	National Data	Mater (SecondaryHospital)	CAISM (TertiaryHospital)	Rede MMG (SAMM)	Birth in Brazil			2012	Finnish National Database	French National Perinatal Survey 2010	Bavaria	Quarite trial		Hospital data on childbirth 2011		Kalasin Hospital data	DC + 39 States	DC + 39 States						*
Year	2010-2011	2010-2011	2012	2006-2010	2006-2013		2010	2014		2013	(Apr/11-Mar/12)	2006-2012	2010							2010	2012			2004-2005	2007-2008	2004-2005	2010-2011
Purpose	Development	Internal-validation	External Validation	External Validation	External validation	External validation	External Validation	External Validation	External Validation	External Validation	External validation	External validation		External Validation	External validation			External validation	External validation	External Validation	External Validation						Semi-external validation
Database Characteristics
Number of countries*	22	22	1	1	1	1	1	1	1	11*	1	1	1	1	2	1	1	1	1	1	1	1	1	7	9	8	29
Number of hospitals	66	66	13	n.a.	1	1	27	266	19	17	156	34	535	119	46	5	4 maternity hospitals (all) in the capital city	1	1	3936	4361	9（1 hospital, 8 community centres）	9（1hospital, 8 commune centres）				293
Number of live births	38214	4296	6089	1460990	13094	*	9167	24061	210718	3542	567298	418755	14761	105664	369406	1279	29043	493	297	2892041	3283819	3055	3055	80297	107276	97015	265881	9967096	10009606
Number of deliveries	38324	4313	6111	1472085	13164	12771	9555	23366	206969	3593	562375	413871	14681	104051	390155	1310	29215	496	300	2911416	3303943	3056	3056	83079	109101	98011	270145	10045875	10088512
Number of stillbirths	110	17	75	11006	73	*	388	130	1054	51	2762	1306	137	289	35393	20	172	3	2	19375	20124	0	0	3054	1825	981	4264
Number of maternal deaths	8	2	7	N.A.	3	3	140	15	16	5	100	34	0	0	3190	0	0	0	0	515	585	0	0	245	104	26	299
Number of C-sections	6821	808	2052	467969	3520	5957	4597	13166	60866	1285	133315	67557	2965	35983	82233	311	8223	133	157	927758	1058853	871	871	10067	29963	34913	81880	3035465	3043094
Maternal Mortality Ratio	21	47	115	N.A.	23	N.A.	1527	62	8	141	18	8	0	0	864	0	0	0	0	18	18	0	0	305	97	27	112
Stillbirth rate	3	4	12	8	6	N.A.	42	5	5	14	5	3	9	3	96	16	6	6	7	7	6	0	0	38	17	10	16
																			52.3 %(157/300)
Data Availability (Yes/No)
Parity	Yes	Yes	Yes	Yes	Yes	Yes	Yes	yes	Yes	Yes	Yes	Yes	Yes	Yes	Yes	Yes	Yes	Yes	Yes	Yes	Yes	Yes	Yes	Yes	Yes	Yes	Yes
Previous C-section	Yes	Yes	Yes	Yes	Yes	Yes	Yes	yes	Yes	Yes	Yes	Yes	Yes	Yes	Yes	Yes	Yes	Yes	Yes	Yes	Yes	Yes	Yes	Yes	Yes	Yes	Yes
Multiple pregnancy	Yes	Yes	Yes	Yes	Yes	Yes	Yes	yes	Yes	Yes	Yes	Yes	Yes	Yes (refers to child)	Yes	Yes	Yes	Yes	Yes	Yes	Yes	Yes	Yes	Yes	Yes	Yes	Yes
Induced Labour	Yes	Yes	Yes	Yes	Yes	Yes	Yes	yes	Yes	Yes	Yes	Yes	Yes	Y (excluding caesarean)	Yes	Yes	Yes	Yes	Yes	Yes	Yes	Yes	Yes	Yes	Yes	Yes	Yes
Presentation	Yes	Yes	Yes	Yes	Yes	Yes	Yes	yes	Yes	Yes	Yes	Yes	Yes	Yes	Yes	Yes (breech vs transverse/other not well differentiated)	Yes	Yes	Yes	Yes	Yes	Yes	Yes	Yes	Yes	Yes	Yes
Preterm birth	Yes	Yes	Yes	Yes	Yes	Yes	Yes	yes	Yes	Yes	Yes	Yes	Yes	Yes	Yes(1)	Yes (<36 weeks=1)	Yes	Yes	Yes	Yes	Yes	Yes	Yes	Yes	Yes	Yes	Yes
Maternal Age	Yes	Yes	Yes	Yes	Yes	Yes	Yes	yes	Yes	Yes (Missing values=629)	Yes	Yes	Yes	Yes	Yes	Yes	Yes	Yes	Yes	Yes	Yes	Yes	Yes	Yes	Yes	Yes	Yes
Organ Dysfunction or ICU admission	Yes	Yes	Yes	No	Yes	Yes	Yes	yes	Yes	Yes	Yes	No	Yes	(No) transfer of mother to other hospital	Yes	Yes (ICU admission not available, incomplete info on organ dysfunction criteria)	No	Yes	Yes	No	Yes (ICU admission available)	No	No	Yes	Yes	Yes	Yes
Placenta Praevia	Yes	Yes	Yes	Yes	No	No	Yes	yes	Yes	Yes	Yes	Yes	Yes	Yes	Yes	Yes	Yes	Yes	Yes	No	No	Yes	Yes	Yes	Yes	Yes	Yes
Abruptio Placentae	Yes	Yes	Yes	Yes	No	No	Yes	yes	Yes	Yes	Yes	Yes	Yes	Yes (ICD code)	Yes	Yes	Yes	Yes	Yes	No	No	Yes	Yes	Yes	Yes	Yes	Yes
Chronic hypertension	Yes	Yes	Yes	Yes	No	No	Yes	yes	Yes	Yes	Yes	Yes	Yes	Yes	Yes	No (Arbitrarily imputed all = 0)	Yes	Yes	Yes	Yes (not used)	Yes (not used)	Yes	Yes	Yes	Yes	Yes	Yes
Pre-eclampsia/Eclampsia	Yes	Yes	Yes	Yes	No	No	Yes	yes	Yes	Yes	Yes	Yes	Yes	Yes (ICD code)	Yes	Yes	Yes	Yes	Yes	Yes (not used)	Yes (not used)	Yes	Yes	Yes	Yes	Yes	Yes
Renal disease	Yes	Yes	Yes	No	No	No	Yes	yes	Yes	Yes	Yes	Yes		Yes (ICD code)	Yes	Yes	Yes	Yes	Yes	No	No	No	No	Yes	Yes	Yes	Yes
HIV	Yes	Yes	Yes	No	No	No	Yes	yes	Yes	Yes	Yes	Yes	Yes	Yes (ICD code)	Yes	Yes	No	Yes	Yes	No	No	No case	No case	Yes	Yes	Yes	Yes
Area Under the ROC Curve (95% CI)
C-Model v1.0	0.867 (0.861 – 0.872)	0.873 (0.859 -0.888)	0.878 (0.868-0.887)	0.874 (0.873 – 0.875)	0.913 (0.908-0.919)	0,836 (0.829-0.843)	0.844 (0.833-0.855)	0,909 (0,905-0,912)	0.853 (0.849-0.856)	0.8087 (0.7937-0.8237)	0.846 (0.845-0.848)	0.754 (0.752-0.756)	0.864 (0.856 - 0.872)	0.718 (0.715- 0.722)	0.747 (0.745 – 0.749)	0.788 (0.759 – 0.816)	0.982(0.980-0.983)	0.859(0.822-0.895)	0.706 (0.650 - 0.762)	0.876 (0.875-0.876)viii	0.878 (0.878-0.879)[i]	0.756 (0.734-0.777)	0.756(0.734-0.777)	0.783 (0.778-0.789)	0.801 (0.798-0.804)	0.823 (0.820-0.826)	0.837 (0.835 – 0.839)
C-Model v1.1	0.874 (0.869 – 0.879)	0.880 (0.866 – 0.894)	0.880 (0.870-0.889)	0.879 (0.878 – 0.880)	0.908 (0.903-0.914)	0,838 (0.831-0.845)	0.842 (0.831-0.853)	0,913 (0,909-0,917)	0.860 (0.857-0.863)	0.8182 (0.8023-0.8342)	0,851 (0.850–0.853)	0.763 (0.761 - 0.765)	0.866 (0.858 - 0.874)	0.728 (0.724 – 0.731)	0.751 (0.749 – 0.753)	0.796 (0.768 – 0.824)	0.983(0.981-0.984)	0.865(0.830-0.901)	0.735 (0.681 - 0.790)	0.879 (0.878-0.879)viii	0.881 (0.881-0.882)viii	0.770 (0.749-0.791)	0.770(0.749-0.791)	0.790 (0.785-0.795)	0.810 (0.807-0.813)	0.831 (0.828-0.834)	0.842 (0.840 – 0.844)
C-Model v1.2	0.875 (0.870 – 0.880)	0.882 (0.868 – 0.896)	0.880 (0.871-0.890)		0.908 (0.903-0.914)	0,842 (0.835-0.849)	0.844 (0.833-0.855)	0,913 (0,909-0,917)	0.860 (0.857-0.863)	0.8206 (0.8048-0.8364)	0.852 (0.851–0.853)		0.866 (0.858 - 0.874)		0.751 (0.749 – 0.753)	0.797 (0.768 – 0.825)		0.861(0.825-0.898)	0.735 (0.681 - 0.790)	N/A	0.881 (0.881-0.882)viii	0.770 (0.749-0.791)	N/A	0.823 (0.818-0.828)	0.820 (0.817-0.823)	0.832 (0.829-0.835)	0.843 (0.841 – 0.845)
C-Model v1.3	0.879 (0.874 – 0.884)	0.886 (0.872 – 0.900)	0.883 (0.873-0.892)			-	0.855 (0.844-0.866)	0,913 (0,909-0,916)	0.864 (0.861-0.867)	0.8341 (0.8190-0.8492)	0.856 (0.855–0.857)		0.869 (0.862 - 0.877)		0.788 (0.786 – 0.790)			0.855(0.818-0.893)	0.755 (0.702 - 0.808)	N/A	N/A	0.792 (0.772-0.812)	N/A	0.813 (0.808-0.817)	0.821 (0.818-0.824)	0.835 (0.832-0.838)	0.848 (0.846 – 0.849)
Estimated and Observed CS rate
C-Model v1.0	0.1424	0.149	0.3586	0.2491	0.2172	0.2823	0.3952	0.2942	0.2313	0.1805	0.1901	0.1512	0.1882	0.1569	0.0929	0.0976	0.123	0.2606	0.2035	0.2538	0.2545	0.1913	0.1913	0.0805	0.1527	0.1771	0.1694
C-Model v1.1	0.1456	0.1538	0.3442	0.2614	0.2051	0.282	0.3936	0.2943	0.2297	0.1867	0.2016	0.1601	0.2	0.175	0.0998	0.096	0.1311	0.2698	0.2026	0.2543	0.2561	0.2001	0.2001	0.0802	0.1577	0.1751	0.1716
C-Model v1.2	0.1455	0.1539	0.3427	N/A	0.2038	0.2904	0.4367	0.2878	0.2297	0.1905	0.1998	N/A	0.1981	N/A	0.0982	0.0961	N/A	0.2672	0.2012	N/A	0.2537	0.1985	N/A	0.086	0.16	0.1757	0.1717
C-Model v1.3	0.1442	0.1527	0.3534	N/A	N/A	N/A	0.507	0.277	0.2285	0.1985	0.1834	N/A	0.1976	N/A	0.1151	0.0989	N/A	0.2707	0.2005	N/A	N/A	0.1958	N/A	0.0813	0.1541	0.1749	0.171
Observed CS rate	0.177982	0.187341	0.335788	0.317895	0.267396	0.466447	0.481109	0.563468	0.294083	0.35764	0.237057	0.163232	0.201962	0.345821	0.21077	0.237405	0.281465	0.268145	0.523333	0.318662	0.320482	0.285013	0.285013	0.121174	0.274635	0.356215	0.303096
Absolute Deviation of Best Estimate	0.0337825	0.0346406	0.0176121	0.0564954	0.0635959	0.176047	0.0258906	0.286468	0.0655827	0.15914	0.0536571	0.00313202	0.00436172	0.170821	0.0956701	0.138505	0.150365	0.00255484	0.322833	0.0643621	0.0643816	#REF!	0.0849131	0.0398738	0.120535	0.181315	0.132096
Reference range of C-S rate	( 12% - 17%)	( 12% - 18%)	( 28% - 42%)	( 21% - 31%)	( 16% - 24%)	( 23% - 35%)	( 41% - 61%)	( 22% - 33%)	( 18% - 27%)	( 16% - 24%)	( 15% - 22%)	( 13% - 19%)	( 16% - 24%)	( 14% - 21%)	( 9% - 14%)	( 8% - 12%)	( 10% - 16%)	( 22% - 32%)	( 16% - 24%)	( 20% - 31%)	( 20% - 30%)		( 16% - 24%)	( 7% - 10%)	( 12% - 18%)	( 14% - 21%)	( 14% - 21%)
Standardized C-S ratio
C-Model v1.0	1.24988	1.25732	0.936386	1.27618	1.2311	1.65231	1.21738	1.91526	1.27143	1.98138	1.24701	1.07958	1.07312	2.20408	2.26878	2.43242	2.28833	1.02895	2.57166	1.25556	1.25926	1.48988	1.48988	1.50526	1.79853	2.01138	1.78924
C-Model v1.1	1.22241	1.21808	0.97556	1.21613	1.30373	1.65407	1.22233	1.91461	1.28029	1.91559	1.17588	1.01956	1.00981	1.97612	2.11192	2.47296	2.14695	0.993866	2.58309	1.2531	1.25139	1.42435	1.42435	1.5109	1.74151	2.03435	1.7663
C-Model v1.2	1.22325	1.21729	0.979831	N/A	1.31205	1.60622	1.10169	1.95785	1.28029	1.87737	1.18647	N/A	1.01949	N/A	2.14633	2.47039	N/A	1.00354	2.60106	N/A	1.26323	1.43583	N/A	1.409	1.71647	2.02741	1.76527
C-Model v1.3	1.23428	1.22685	0.950164	N/A	N/A	N/A	0.948934	2.03418	1.28701	1.80171	1.29257	N/A	1.02207	N/A	1.83119	2.40045	N/A	0.990562	2.61014	N/A	N/A		N/A	1.49045	1.78219	2.03668	1.77249
